# Supplementary material for: KAE ameliorates LPS-mediated acute lung injury by inhibiting PANoptosis through the intracellular DNA-cGAS-STING axis
Source: Front Pharmacol. 2025 Jan 7;15:1461931. doi: 10.3389/fphar.2024.1461931 (PMC11747328; doi:10.3389/fphar.2024.1461931)
Supplement: Supplementary file 2 [file DataSheet1.zip]

Archive with 124 entries (94 files):
- Supplementary Information/
- Supplementary Information/animals-Western blot/
- Supplementary Information/animals-Western blot/ASC/
- Supplementary Information/animals-Western blot/ASC/ASC 2.tif
- Supplementary Information/animals-Western blot/ASC/Project1.pzfx
- Supplementary Information/animals-Western blot/ASC/asc 1.tif
- Supplementary Information/animals-Western blot/ASC.tif
- Supplementary Information/animals-Western blot/Aggregation.xlsx
- Supplementary Information/animals-Western blot/CASP1/
- Supplementary Information/animals-Western blot/CASP1/CAS-1-1.tif
- Supplementary Information/animals-Western blot/CASP3/
- Supplementary Information/animals-Western blot/CASP3/CASP 3-1.tif
- Supplementary Information/animals-Western blot/CASP3/CASP 3-2.tif
- Supplementary Information/animals-Western blot/CASP3/casp 3..tif
- Supplementary Information/animals-Western blot/CASP8/
- Supplementary Information/animals-Western blot/CASP8/casps8-1.tif
- Supplementary Information/animals-Western blot/CGAS/
- Supplementary Information/animals-Western blot/CGAS/CGAS 1.tif
- Supplementary Information/animals-Western blot/CGAS/CGAS 2.tif
- Supplementary Information/animals-Western blot/CGAS/Project1.pzfx
- Supplementary Information/animals-Western blot/CGAS/cgas 3.tif
- Supplementary Information/animals-Western blot/Caspase-1.tif
- Supplementary Information/animals-Western blot/Caspase-3.tif
- Supplementary Information/animals-Western blot/Caspase-8.tif
- Supplementary Information/animals-Western blot/GAPDH/
- Supplementary Information/animals-Western blot/GAPDH/gapdh 1.tif
- Supplementary Information/animals-Western blot/GAPDH/gapdh..tif
- Supplementary Information/animals-Western blot/GAPDH/gapdh.tif
- Supplementary Information/animals-Western blot/GAPDH/gapdh1.tif
- Supplementary Information/animals-Western blot/GSDMD/
- Supplementary Information/animals-Western blot/GSDMD/GSDMD 1.tif
- Supplementary Information/animals-Western blot/GSDMD/GSDMD 2.tif
- Supplementary Information/animals-Western blot/GSDMD.tif
- Supplementary Information/animals-Western blot/MLKL/
- Supplementary Information/animals-Western blot/MLKL/mlkl .tif
- Supplementary Information/animals-Western blot/MLKL.tif
- Supplementary Information/animals-Western blot/NF-KB.tif
- Supplementary Information/animals-Western blot/NFKB/
- Supplementary Information/animals-Western blot/NFKB/NF-KB 1.tif
- Supplementary Information/animals-Western blot/NFKB/NF-KB 2.tif
- Supplementary Information/animals-Western blot/NFKB/NF-kB  3.tif
- Supplementary Information/animals-Western blot/NFKB/NF-kB  4.tif
- Supplementary Information/animals-Western blot/NLRP3/
- Supplementary Information/animals-Western blot/NLRP3/NLRP3-5.tif
- Supplementary Information/animals-Western blot/NLRP3/nlrp3 - 1.tif
- Supplementary Information/animals-Western blot/NLRP3/nlrp3 - 2.tif
- Supplementary Information/animals-Western blot/NLRP3/nlrp3 - 3.tif
- Supplementary Information/animals-Western blot/NLRP3/nlrp3-4.tif
- Supplementary Information/animals-Western blot/NLRP3.tif
- Supplementary Information/animals-Western blot/P-MLKL/
- Supplementary Information/animals-Western blot/P-MLKL/P-MLKL.tif
- Supplementary Information/animals-Western blot/P-MLKL/p-mlkl2.tif
- Supplementary Information/animals-Western blot/Project1.pzfx
- Supplementary Information/animals-Western blot/STING/
- Supplementary Information/animals-Western blot/STING/STING 1.tif
- Supplementary Information/animals-Western blot/STING/STING 2.tif
- Supplementary Information/animals-Western blot/STING.tif
- Supplementary Information/animals-Western blot/ZBP1/
- Supplementary Information/animals-Western blot/ZBP1/zbp1-1.tif
- Supplementary Information/animals-Western blot/ZBP1/zbp1-2.tif
- Supplementary Information/animals-Western blot/ZBP1.tif
- Supplementary Information/animals-Western blot/cGAS.tif
- Supplementary Information/animals-Western blot/p-TBK1/
- Supplementary Information/animals-Western blot/p-TBK1/P-TBK1 1.tif
- Supplementary Information/animals-Western blot/p-TBK1/P-tbk1 2..tif
- Supplementary Information/animals-Western blot/p-TBK1.tif
- Supplementary Information/cell-Western blot/
- Supplementary Information/cell-Western blot/ASC/
- Supplementary Information/cell-Western blot/ASC/ASC.tif
- Supplementary Information/cell-Western blot/ASC/asc-1.tif
- Supplementary Information/cell-Western blot/ASC.tif
- Supplementary Information/cell-Western blot/Aggregation.xlsx
- Supplementary Information/cell-Western blot/CASP1/
- Supplementary Information/cell-Western blot/CASP1/casp1 11 - 副本.tif
- Supplementary Information/cell-Western blot/CASP1/casp1 11.tif
- Supplementary Information/cell-Western blot/CGAS/
- Supplementary Information/cell-Western blot/CGAS/cgas1.tif
- Supplementary Information/cell-Western blot/Caspase-1.tif
- Supplementary Information/cell-Western blot/Caspase-3.tif
- Supplementary Information/cell-Western blot/Caspase-8.tif
- Supplementary Information/cell-Western blot/GSDMD.tif
- Supplementary Information/cell-Western blot/MLKL.tif
- Supplementary Information/cell-Western blot/NF-KB.tif
- Supplementary Information/cell-Western blot/NLRP3.tif
- Supplementary Information/cell-Western blot/Project1.pzfx
- Supplementary Information/cell-Western blot/STING.tif
- Supplementary Information/cell-Western blot/ZBP1/
- Supplementary Information/cell-Western blot/ZBP1/ZBP1 2.tif
- Supplementary Information/cell-Western blot/ZBP1/ZBP1 3.tif
- Supplementary Information/cell-Western blot/ZBP1/zbp1.tif
- Supplementary Information/cell-Western blot/ZBP1.tif
- Supplementary Information/cell-Western blot/b-actin/
- Supplementary Information/cell-Western blot/b-actin/actin-1.tif
- Supplementary Information/cell-Western blot/b-actin/actin.png
- Supplementary Information/cell-Western blot/b-actin/b-actin 123.tif
- Supplementary Information/cell-Western blot/b-actin/b-actin.tif
- Supplementary Information/cell-Western blot/b-actin/b-actin1.tif
- Supplementary Information/cell-Western blot/b-actin/b-actin2.tif
- Supplementary Information/cell-Western blot/b-actin/b-actin4.tif
- Supplementary Information/cell-Western blot/b-actin/b-actin5.tif
- Supplementary Information/cell-Western blot/cGAS.tif
- Supplementary Information/cell-Western blot/caspase3/
- Supplementary Information/cell-Western blot/caspase3/caspase3  23 - 副本.tif
- Supplementary Information/cell-Western blot/caspase3/caspase3  23.tif
- Supplementary Information/cell-Western blot/caspase3/caspase3 3.tif
- Supplementary Information/cell-Western blot/caspase8/
- Supplementary Information/cell-Western blot/caspase8/caspase8-1.tif
- Supplementary Information/cell-Western blot/caspase8/caspase8-2.tif
- Supplementary Information/cell-Western blot/gsdmd/
- Supplementary Information/cell-Western blot/gsdmd/GSDMD-2.tif
- Supplementary Information/cell-Western blot/gsdmd/gsdmd.tif
- Supplementary Information/cell-Western blot/mlkl/
- Supplementary Information/cell-Western blot/mlkl/MLKL.tif
- Supplementary Information/cell-Western blot/nfkb/
- Supplementary Information/cell-Western blot/nfkb/nf-kb1.tif
- Supplementary Information/cell-Western blot/nlrp3/
- Supplementary Information/cell-Western blot/nlrp3/NLRP3-1.tif
- Supplementary Information/cell-Western blot/nlrp3/nlrp3-2.tif
- Supplementary Information/cell-Western blot/p-TBK1.tif
- Supplementary Information/cell-Western blot/p-mlkl/
- Supplementary Information/cell-Western blot/p-mlkl/p-mlk-1.tif
- Supplementary Information/cell-Western blot/p-mlkl/p-mlkl-2.tif
- Supplementary Information/cell-Western blot/sting/
- Supplementary Information/cell-Western blot/sting/stingkae2225.tif
