# Supplementary material for: KAE ameliorates LPS-mediated acute lung injury by inhibiting PANoptosis through the intracellular DNA-cGAS-STING axis
Source: Front Pharmacol. 2025 Jan 7;15:1461931. doi: 10.3389/fphar.2024.1461931 (PMC11747328; doi:10.3389/fphar.2024.1461931)
Supplement: Supplementary file 2 [file DataSheet1.zip › Supplementary Information/animals-Western blot/Aggregation.xlsx]

## Sheet: Sheet1
cGAS	1	11661.4		1	12151.4		1	15951.2		1	36812.4		0.316778	1		0.330089	1		0.43331	1		1	1	1		1	3.16162	2.42963	1.00647
	2	34624.5		2	34660.5		2	39001.3		2	34571.6		1.00153	3.16162		1.00257	3.03728		1.12813	2.60352		3.16162	3.03728	2.60352		1	3.03728	2.34275	0.983365
	3	28466.6		3	28602.1		3	29572.7		3	36986.3		0.769652	2.42963		0.773315	2.34275		0.799557	1.84523		2.42963	2.34275	1.84523		1	2.60352	1.84523	0.840262
	4	11491.7		4	11699.7		4	13123.3		4	36043.7		0.318827	1.00647		0.324598	0.983365		0.364094	0.840262		1.00647	0.983365	0.840262
STING	1	11317.6		1	7823.85		1	9913.22		1	37152.4		0.304627	1		0.210588	1		0.266826	1		1	1	1		1	3.28317	2.35608	0.827131
	2	34768.9		2	34352.1		2	34633.4		2	34763.9		1.00014	3.28317		0.988157	4.69237		0.996249	3.73371		3.28317	4.69237	3.73371		1	4.69237	3.08135	0.950911
	3	26729.3		3	24165.9		3	26523.4		3	37241.6		0.717726	2.35608		0.648895	3.08135		0.712199	2.66916		2.35608	3.08135	2.66916		1	3.73371	2.66916	0.869934
	4	9140.66		4	7264.54		4	8420.71		4	36277.3		0.251966	0.827131		0.20025	0.950911		0.232121	0.869934		0.827131	0.950911	0.869934
p-TBK1	1	15621.9		1	14623.2		1	15829.7		1	34535.3		0.452346	1		0.423428	1		0.458364	1		1	1	1		1	1.87821	1.03287	0.684067
	2	27963.5		2	27925.9		2	27663.6		2	32913.6		0.849603	1.87821		0.848463	2.0038		0.840492	1.83368		1.87821	2.0038	1.83368		1	2.0038	1.00547	0.551646
	3	16333.6		3	14883.8		3	16017.8		3	34959.6		0.467215	1.03287		0.425742	1.00547		0.458179	0.999597		1.03287	1.00547	0.999597		1	1.83368	0.999597	0.692896
	4	12707		4	9592.12		4	13042.3		4	41065.3		0.309435	0.684067		0.233582	0.551646		0.317599	0.692896		0.684067	0.551646	0.692896
NF-KB	1	8670.93		1	7216.1		1	6610.28		1	37499.5		0.231228	1		0.192432	1		0.176276	1		1	1	1		1	3.69584	2.95642	0.718869
	2	30129.6		2	29383.2		2	29323.9		2	35256.5		0.854581	3.69584		0.833412	4.33095		0.83173	4.71834		3.69584	4.33095	4.71834		1	4.33095	3.31524	0.561048
	3	25865.6		3	24138.3		3	23392.6		3	37836.9		0.683607	2.95642		0.637957	3.31524		0.618249	3.50727		2.95642	3.31524	3.50727		1	4.71834	3.50727	0.485157
	4	6128.1		4	3980.28		4	3152.91		4	36866.9		0.166223	0.718869		0.107963	0.561048		0.0855215	0.485157		0.718869	0.561048	0.485157
NLRP3	1	18007.8		1	16105.7		1	20889.4		1	38515.3		0.467549	1		0.418163	1		0.542366	1		1	1	1		1	1.9003	1.32691	0.053853
	2	34549.8		2	33769.8		2	36068		2	38886.2		0.888483	1.9003		0.868425	2.07676		0.927527	1.71015		1.9003	2.07676	1.71015		1	2.07676	1.41053	0.0248351
	3	21911.8		3	20832.2		3	23803.7		3	35319		0.620396	1.32691		0.589831	1.41053		0.673963	1.24264		1.32691	1.41053	1.24264		1	1.71015	1.24264	0.0922539
	4	923.134		4	380.749		4	1834.45		4	36663		0.0251789	0.053853		0.0103851	0.0248351		0.0500354	0.0922539		0.053853	0.0248351	0.0922539
ASC	1	2614.81		1	2690.1		1	1958.33		1	37898.8		0.0689946	1		0.0709812	1		0.0516725	1		1	1	1		1	12.5902	5.22415	2.62647
	2	33347.2		2	33492.2		2	33074.6		2	38389.4		0.868655	12.5902		0.872433	12.291		0.861555	16.6734		12.5902	12.291	16.6734		1	12.291	5.22316	2.61787
	3	12402.5		3	12757.2		3	11118		3	34409.5		0.360438	5.22415		0.370747	5.22316		0.323107	6.25298		5.22415	5.22316	6.25298		1	16.6734	6.25298	3.07971
	4	6213.54		4	6371.54		4	5456.59		4	34288.8		0.181212	2.62647		0.18582	2.61787		0.159136	3.07971		2.62647	2.61787	3.07971
Caspase1	1	3176.98		1	3863.05		1	5545.42		1	25135.7		1	30013.1		1	31326.5		0.126393	0.128712	0.17702	0.126393	0.128712	0.17702		0.126393	1.12354	0.822046	0.414221
	2	35258.4		2	41093.9		2	39809.4		2	31381.4		2	38406		2	39626.5		1.12354	1.06999	1.00461	1.12354	1.06999	1.00461		0.128712	1.06999	0.771776	0.403741
	3	26829.9		3	29734.8		3	23450.8		3	32638		3	38527.8		3	39673.6		0.822046	0.771776	0.591092	0.822046	0.771776	0.591092		0.17702	1.00461	0.591092	0.422447
	4	10913.6		4	12865		4	14092.6		4	26347.2		4	31864.5		4	33359.3		0.414221	0.403741	0.422447	0.414221	0.403741	0.422447
GSDMD	4	19981.3		1	23477.1		1	22492.2		1	10166.1		1	12570.8		1	11512		1.96548	1.86759	1.9538	1.96548	1.86759	1.9538		1.96548	3.31729	1.29956	0.936602
	5	23425.2		2	26284.7		2	25220.2		2	7061.56		2	10190.8		2	8819.09		3.31729	2.57926	2.85972	3.31729	2.57926	2.85972		1.86759	2.57926	1.27211	0.96008
	6	37090.5		3	38921.3		3	37615.2		3	28540.7		3	30596		3	29565.7		1.29956	1.27211	1.27226	1.29956	1.27211	1.27226		1.9538	2.85972	1.27226	0.945579
	7	30503.5		4	32276.7		4	31174.2		4	32568.3		4	33618.7		4	32968.4		0.936602	0.96008	0.945579	0.936602	0.96008	0.945579
ZBP1	1	10826.1		1	9110.66		1	10463.4		1	39188.7		0.276255	1		0.232482	1		0.267	1		1	1	1		1	2.99447	2.19378	0.29077
	2	32941.8		2	32413.6		2	32834.9		2	39821.5		0.827236	2.99447		0.813972	3.50123		0.824551	3.08821		2.99447	3.50123	3.08821		1	3.50123	2.48854	0.147432
	3	23671.7		3	22597.5		3	23449.9		3	39059.5		0.606043	2.19378		0.578541	2.48854		0.600364	2.24856		2.19378	2.48854	2.24856		1	3.08821	2.24856	0.255707
	4	3087.93		4	1317.62		4	2624.59		4	38442.2		0.0803266	0.29077		0.0342753	0.147432		0.0682736	0.255707		0.29077	0.147432	0.255707
Caspase-8	1	96.899		1	93.192		1	43.364		1	23871.8		1	24440.2		1	24729		0.00405914	0.00381306	0.00175357	0.00405914	0.00381306	0.00175357		0.00405914	1.31884	0.992787	0.147991
	2	29644.4		2	30514.6		2	26084		2	22477.7		2	23011.9		2	23282.1		1.31884	1.32603	1.12035	1.31884	1.32603	1.12035		0.00381306	1.32603	1.0445	0.150605
	3	22632.5		3	24342.9		3	21784.6		3	22796.9		3	23305.9		3	23605.1		0.992787	1.0445	0.922879	0.992787	1.0445	0.922879		0.00175357	1.12035	0.922879	0.102846
	4	4961.02		4	5121.02		4	3546.2		4	33522.4		4	34003.1		4	34480.8		0.147991	0.150605	0.102846	0.147991	0.150605	0.102846
Caspase-3	1	14789.8		1	16043		1	4932.29		1	39665.9		1	39660.9		1	37874.5		0.372858	0.404504	0.130227	0.372858	0.404504	0.130227		0.372858	0.848106	0.453189	0.236718
	2	38781.1		2	39645.1		2	34958.2		2	45726.8		2	45803.4		2	44511.6		0.848106	0.86555	0.785373	0.848106	0.86555	0.785373		0.404504	0.86555	0.468897	0.24836
	3	19861.3		3	20617.4		3	11415.7		3	43825.6		3	43970.1		3	42799.2		0.453189	0.468897	0.266726	0.453189	0.468897	0.266726		0.130227	0.785373	0.266726	0.080608
	4	10868		4	11449.8		4	3617.28		4	45911.3		4	46101.5		4	44874.9		0.236718	0.24836	0.080608	0.236718	0.24836	0.080608
MLKL	1	11354.4		1	11759.7		1	7893.41		1	29123.3		1	26788.7		1	28078.4		0.389871	0.438978	0.28112	0.389871	0.438978	0.28112		0.389871	1.08703	0.707459	0.574092
	2	31742.2		2	32015.8		2	31521.6		2	29200.9		2	27093.4		2	28264		1.08703	1.18168	1.11526	1.08703	1.18168	1.11526		0.438978	1.18168	0.799621	0.639796
	3	18084		3	18480.2		3	16417.4		3	25562		3	23111.1		3	24505.9		0.707459	0.799621	0.669937	0.707459	0.799621	0.669937		0.28112	1.11526	0.669937	0.524212
	4	15993.3		4	16363.9		4	14091.8		4	27858.5		4	25576.8		4	26881.9		0.574092	0.639796	0.524212	0.574092	0.639796	0.524212
