# Supplementary material for: KAE ameliorates LPS-mediated acute lung injury by inhibiting PANoptosis through the intracellular DNA-cGAS-STING axis
Source: Front Pharmacol. 2025 Jan 7;15:1461931. doi: 10.3389/fphar.2024.1461931 (PMC11747328; doi:10.3389/fphar.2024.1461931)
Supplement: Supplementary file 2 [file DataSheet1.zip › Supplementary Information/cell-Western blot/Aggregation.xlsx]

## Sheet: Sheet1
cGAS	1	11326.1		1	10134.8		1	10135.8		1	38270.8		0.295946	1		0.264819	1		0.264845	1		1	1	1		1	2.81969	2.0871	1.6295
	2	30567		2	30067.1		2	30540.7		2	36630.2		0.834476	2.81969		0.820827	3.09958		0.833756	3.14809		2.81969	3.09958	3.14809		1	3.09958	2.27325	1.67998
	3	24882.1		3	24251		3	24619.3		3	40284		0.617668	2.0871		0.602001	2.27325		0.611143	2.30755		2.0871	2.27325	2.30755		1	3.14809	2.30755	1.71885
	4	17013.2		4	15695.4		4	16060.1		4	35279.3		0.482244	1.6295		0.444889	1.67998		0.455229	1.71885		1.6295	1.67998	1.71885
STING	1	10897.1		1	10390.6		4	10924.1		1	38268.5		0.284755	1		0.271519	1		0.285461	1		1	1	1		1	2.69875	0.905313	1.18228
	2	28259		2	28392.6		5	28114.9		2	36772.5		0.768482	2.69875		0.772113	2.84368		0.764561	2.67834		2.69875	2.84368	2.67834		1	2.84368	0.871288	1.21104
	3	10351.4		3	9499.25		6	10358.1		3	40153.9		0.257792	0.905313		0.236571	0.871288		0.257959	0.90366		0.905313	0.871288	0.90366		1	2.67834	0.90366	1.17994
	4	11825.2		4	11549.8		7	11831		4	35124.9		0.336662	1.18228		0.328821	1.21104		0.336825	1.17994		1.18228	1.21104	1.17994
p-TBK1	1	3000		1	3000		1	4178.01		1	34535.3		0.0868676	1		0.0868676	1		0.120978	1		1	1	1		1	11.5628	9.49669	5.92023
	1	33059.4		4	33076.4		2	36263.5		2	32913.6		1.00443	11.5628		1.00495	11.5687		1.10178	9.10727		11.5628	11.5687	9.10727		1	11.5687	9.547	6.93891
	2	28840.1		5	28992.9		3	22801.1		3	34959.6		0.824955	9.49669		0.829325	9.547		0.652213	5.39117		9.49669	9.547	5.39117		1	9.10727	5.39117	4.89936
	3	21118.9		6	24752.8		4	24340		4	41065.3		0.514276	5.92023		0.602767	6.93891		0.592714	4.89936		5.92023	6.93891	4.89936
NF-KB	1	7829.3		1	6073.28		1	5780.05		1	33746.7		0.232002	1		0.179967	1		0.171278	1		1	1	1		1	5.25039	1.54324	0.970754
	2	38615.6		2	36914.3		2	36177.2		2	31701.5		1.2181	5.25039		1.16443	6.47028		1.14118	6.66276		5.25039	6.47028	6.66276		1	6.47028	1.52616	0.951987
	3	11597.1		3	8896.47		3	8209.64		3	32391.1		0.358034	1.54324		0.274658	1.52616		0.253454	1.47978		1.54324	1.52616	1.47978		1	6.66276	1.47978	0.928281
	4	7281.54		4	5539.18		4	5140.47		4	32331.2		0.225217	0.970754		0.171326	0.951987		0.158994	0.928281		0.970754	0.951987	0.928281
NLRP3	1	3852.96		1	3861.26		1	3743.26		1	29846.3		0.129093	1		0.129371	1		0.125418	1		1	1	1		1	8.07636	4.22569	5.75539
	2	34973.6		2	35030.9		2	34311.9		2	33544.4		1.04261	8.07636		1.04431	8.07222		1.02288	8.15578		8.07636	8.07222	8.15578		1	8.07222	4.17134	5.70713
	3	21211.6		3	20983.8		3	20940.7		3	38884		0.545509	4.22569		0.539651	4.17134		0.538544	4.294		4.22569	4.17134	4.294		1	8.15578	4.294	5.89863
	4	26372.4		4	26207.6		4	26259.2		4	35495.3		0.742983	5.75539		0.738339	5.70713		0.739792	5.89863		5.75539	5.70713	5.89863
ASC	1	33625.3		1	32196.1		1	31522.7		1	32792		1.02541	1		0.981826	1		0.96129	1		1	1	1		1	1.38204	0.785175	0.443484
	2	42222.6		2	41536.9		2	41816.9		2	29793.9		1.41716	1.38204		1.39414	1.41995		1.40354	1.46006		1.38204	1.41995	1.46006		1	1.41995	0.763409	0.389913
	3	28137.5		3	26194.6		3	24331		3	34947.9		0.805127	0.785175		0.749535	0.763409		0.696209	0.724245		0.785175	0.763409	0.724245		1	1.46006	0.724245	0.385927
	4	15283.7		4	12866.4		4	12468.5		4	33608.8		0.454753	0.443484		0.382827	0.389913		0.370988	0.385927		0.443484	0.389913	0.385927
Caspase1	1	10733.7		1	9197.54		1	11156.5		1	14965.1		1	12376.5		1	15532.9		0.717247	0.743143	0.718249	0.717247	0.743143	0.718249		0.717247	1.17578	0.30579	0.199979
	2	27746.8		2	28328.1		2	28072.9		2	23598.7		2	24517.8		2	29220.8		1.17578	1.15541	0.960719	1.17578	1.15541	0.960719		0.743143	1.15541	0.174843	0.0960502
	3	7780.15		3	3614.66		3	8536.56		3	25442.8		3	20673.8		3	26336.3		0.30579	0.174843	0.324136	0.30579	0.174843	0.324136		0.718249	0.960719	0.324136	0.217339
	4	7277.9		4	3546.71		4	7948.9		4	36393.3		4	36925.6		4	36573.8		0.199979	0.0960502	0.217339	0.199979	0.0960502	0.217339
GSDMD	1	2687.15		1	2781.44		1	2716.9		1	19859.8		1	21858.9		1	21551.8		0.135306	0.127245	0.126064	0.135306	0.127245	0.126064		0.135306	0.900993	0.236358	0.394611
	2	32102.7		2	32603.7		2	32206.6		2	35630.4		2	40378.2		2	40349.8		0.900993	0.807458	0.798185	0.900993	0.807458	0.798185		0.127245	0.807458	0.22276	0.366595
	3	6176.1		3	6473.34		3	6294.22		3	26130.3		3	29059.7		3	28848.9		0.236358	0.22276	0.218178	0.236358	0.22276	0.218178		0.126064	0.798185	0.218178	0.3697
	4	7863.46		4	8051.12		4	7978.05		4	19927.1		4	21961.9		4	21579.8		0.394611	0.366595	0.3697	0.394611	0.366595	0.3697
ZBP1	1	10103.2		1	8014.27		1	6370.73		1	30390.6		0.332444	1		0.263709	1		0.209628	1		1	1	1		1	4.33628	2.35127	0.760136
	2	38332.7		2	36301.5		2	34976.4		2	26591		1.44157	4.33628		1.36518	5.17685		1.31535	6.27466		4.33628	5.17685	6.27466		1	5.17685	2.62284	0.735658
	3	24776		3	21923.4		3	19753.5		3	31696.5		0.781664	2.35127		0.691667	2.62284		0.623207	2.97291		2.35127	2.62284	2.97291		1	6.27466	2.97291	0.735643
	4	7550.85		4	5796.78		4	4607.9		4	29880.4		0.252703	0.760136		0.194	0.735658		0.154212	0.735643		0.760136	0.735658	0.735643
Caspase-8	1	25381.6		1	24255.5		1	26862.3		1	31018.4		1	30281.7		1	31462.1		0.818275	0.800993	0.853798	0.818275	0.800993	0.853798		0.818275	1.13474	0.671896	0.177369
	2	36073.7		2	34717.6		2	36470.4		2	31790.3		2	30123.6		2	31383.6		1.13474	1.15251	1.16209	1.13474	1.15251	1.16209		0.800993	1.15251	0.636643	0.1294
	3	20391.5		3	18599.6		3	21885.7		3	30349.1		3	29215.1		3	30279.9		0.671896	0.636643	0.722779	0.671896	0.636643	0.722779		0.853798	1.16209	0.722779	0.228533
	4	5307.63		4	3721.51		4	6878.75		4	29924.3		4	28759.7		4	30099.6		0.177369	0.1294	0.228533	0.177369	0.1294	0.228533
Caspase-3	1	4340.05		1	3507.4		1	4431.93		1	31705		1	31818.1		1	31397.6		0.136889	0.110233	0.141155	0.136889	0.110233	0.141155		0.136889	1.06908	0.85007	0.186265
	2	27940		2	29316.3		2	27542.3		2	26134.5		2	25795.1		2	25358.3		1.06908	1.13651	1.08613	1.06908	1.13651	1.08613		0.110233	1.13651	0.875049	0.162827
	3	33896.9		3	34559.2		3	34450.1		3	39875.5		3	39494		3	38889.6		0.85007	0.875049	0.885843	0.85007	0.875049	0.885843		0.141155	1.08613	0.885843	0.200229
	4	5249.76		4	4558.18		4	5505.54		4	28184.3		4	27994.1		4	27496.2		0.186265	0.162827	0.200229	0.186265	0.162827	0.200229
MLKL	1	14519.2		1	13274		1	14650.7		1	41904.8		4	42214.9		1	33150.6		0.346482	0.314438	0.441943	0.346482	0.314438	0.441943		0.346482	1.14366	0.539734	0.676369
	2	37468.2		2	36431.6		2	37497.9		2	32761.6		5	32512.8		2	21292		1.14366	1.12053	1.76113	1.14366	1.12053	1.76113		0.314438	1.12053	0.489121	0.576406
	3	16712.8		3	15084.8		3	16702.5		3	30964.8		6	30840.7		3	21171.1		0.539734	0.489121	0.788927	0.539734	0.489121	0.788927		0.441943	1.76113	0.788927	0.760838
	4	16254		4	13826.6		4	16072.7		4	24031.2		7	23987.5		4	21125		0.676369	0.576406	0.760838	0.676369	0.576406	0.760838
